# Supplementary material for: The Causal Association of Irritable Bowel Syndrome with Multiple Disease Outcomes: A Phenome-Wide Mendelian Randomization Study
Source: J Clin Med. 2023 Jan 31;12(3):1106. doi: 10.3390/jcm12031106 (PMC9918111; doi:10.3390/jcm12031106)
Supplement: Supplementary file 1 [file jcm-12-01106-s001.zip]

Archive with 2 entries (2 files):
- Supplementary figures and tables.pdf
- Supplementary Methods.pdf
